# Supplementary material for: Genetic mapping and molecular marker development for white flesh color in tomato
Source: Front Plant Sci. 2024 Sep 3;15:1459013. doi: 10.3389/fpls.2024.1459013 (PMC11405233; doi:10.3389/fpls.2024.1459013)
Supplement: Supplementary file 2 [file Table1.xlsx]

## Sheet: Table S1
Supplementary table 1 Carotenoid levels in yellow and white tomato fruits
Compounds	Class	Formula	Yellow-1（μg/g）	Yellow-2（μg/g）	Yellow-3（μg/g）	Yellow_average （μg/g）	White-1（μg/g）	White-2（μg/g）	White-3（μg/g）	White_average（μg/g）
phytofluene	carotenes	C40H62	Not Detected	Not Detected	Not Detected	/	Not Detected	Not Detected	Not Detected	/
α-carotene	carotenes	C40H56	Not Detected	Not Detected	Not Detected	/	Not Detected	Not Detected	Not Detected	/
ε-carotene	carotenes	C40H56	Not Detected	Not Detected	Not Detected	/	Not Detected	Not Detected	Not Detected	/
lutein stearate	xanthophylls	C58H90O3	Not Detected	Not Detected	Not Detected	/	Not Detected	Not Detected	Not Detected	/
5,6epoxy-lutein-caprate-palmitate	xanthophylls	C66H104O5	Not Detected	Not Detected	Not Detected	/	Not Detected	Not Detected	Not Detected	/
violaxanthin palmitoleate	xanthophylls	C56H84O5	Not Detected	Not Detected	Not Detected	/	Not Detected	Not Detected	Not Detected	/
α-cryptoxanthin	xanthophylls	C40H56O	Not Detected	Not Detected	Not Detected	/	Not Detected	Not Detected	Not Detected	/
capsorubin	xanthophylls	C40H56O4	Not Detected	Not Detected	Not Detected	/	Not Detected	0.0222581	Not Detected	0.0222581
lutein laurate	xanthophylls	C52H78O3	Not Detected	Not Detected	Not Detected	/	Not Detected	Not Detected	Not Detected	/
5,6epoxy-luttein dilaurate	xanthophylls	C64H100O5	Not Detected	Not Detected	Not Detected	/	Not Detected	Not Detected	Not Detected	/
rubixanthin caprate	xanthophylls	C50H74O2	Not Detected	Not Detected	Not Detected	/	Not Detected	Not Detected	Not Detected	/
rubixanthin myristate	xanthophylls	C54H82O2	Not Detected	Not Detected	Not Detected	/	Not Detected	Not Detected	Not Detected	/
violaxanthin palmitate	xanthophylls	C56H86O5	Not Detected	Not Detected	Not Detected	/	Not Detected	Not Detected	Not Detected	/
violaxanthin-myristate-oleate	xanthophylls	C72H114O6	Not Detected	Not Detected	Not Detected	/	Not Detected	Not Detected	Not Detected	/
violaxanthin dioleate	xanthophylls	C76H120O6	Not Detected	Not Detected	Not Detected	/	Not Detected	Not Detected	Not Detected	/
zeaxanthin myristoleate	xanthophylls	C54H80O3	Not Detected	Not Detected	Not Detected	/	Not Detected	Not Detected	Not Detected	/
zeaxanthin-caprate-laurate	xanthophylls	C60H121O4	Not Detected	Not Detected	Not Detected	/	Not Detected	Not Detected	Not Detected	/
zeaxanthin dilaurate	xanthophylls	C64H100O4	Not Detected	Not Detected	Not Detected	/	Not Detected	Not Detected	Not Detected	/
zeaxanthin-oleate-palmitate	xanthophylls	C74H118O4	Not Detected	Not Detected	Not Detected	/	Not Detected	Not Detected	Not Detected	/
β-cryptoxanthin oleate	xanthophylls	C58H88O2	Not Detected	Not Detected	Not Detected	/	Not Detected	Not Detected	Not Detected	/
antheraxanthin	xanthophylls	C40H56O3	Not Detected	Not Detected	Not Detected	/	Not Detected	Not Detected	Not Detected	/
astaxanthin	xanthophylls	C40H52O4	Not Detected	Not Detected	Not Detected	/	Not Detected	Not Detected	Not Detected	/
capsanthin	xanthophylls	C40H56O3	Not Detected	Not Detected	Not Detected	/	Not Detected	Not Detected	Not Detected	/
β-citraurin	xanthophylls	C30H40O2	Not Detected	Not Detected	Not Detected	/	Not Detected	Not Detected	Not Detected	/
violaxanthin myristate	xanthophylls	C54H82O5	12.7694	17.0136	12.4207	14.0679	0.389946	0.478778	0.159657	0.342794
lutein	xanthophylls	C40H56O2	12.8969	14.2229	13.7787	13.6328	8.60042	10.5901	5.57027	8.2536
β-carotene	carotenes	C40H56	14.565	15.6257	6.68092	12.2905	0.0928527	0.22092	0.0739525	0.129242
zeaxanthin	xanthophylls	C40H56O2	10.7496	5.21576	1.21639	5.72725	0.0613986	1.03499	0.166878	0.421089
violaxanthin	xanthophylls	C40H56O4	3.94053	4.43362	2.82228	3.73214	0.178751	0.274913	0.0974947	0.18372
lutein myristate	xanthophylls	C54H82O3	2.30758	3.38305	2.90531	2.86532	0.754535	0.761453	0.413542	0.643177
lutein dimyristate	xanthophylls	C68H108O4	2.56375	3.13619	1.27089	2.32361	0.102904	0.0887844	0.0315938	0.0744273
zeaxanthin dimyristate	xanthophylls	C68H108O4	2.63851	1.39012	0.145348	1.39132	Not Detected	Not Detected	Not Detected	/
lycopene	carotenes	C40H56	2.43011	0.617177	0.474109	1.1738	Not Detected	Not Detected	Not Detected	/
lutein palmitate	xanthophylls	C56H86O3	0.812776	1.20113	1.23749	1.0838	0.530295	0.257643	0.225881	0.33794
lutein dipalmitate	xanthophylls	C72H116O4	1.06624	1.39945	0.713097	1.05959	0.0507013	0.0465302	0.0197993	0.0390102
neoxanthin	xanthophylls	C40H56O4	0.606816	1.00676	1.5017	1.03842	0.138456	0.169289	0.115242	0.140996
β-cryptoxanthin	xanthophylls	C40H56O	1.20246	1.01871	0.60356	0.941576	Not Detected	Not Detected	Not Detected	/
(E/Z)-phytoene	carotenes	C40H64	0.718575	0.959745	0.484279	0.720866	0.285059	0.22658	0.617459	0.376366
zeaxanthin palmitate	xanthophylls	C56H86O3	1.05577	0.73738	0.121756	0.6383	Not Detected	Not Detected	Not Detected	/
violaxanthin-myristate-laurate	xanthophylls	C66H104O6	0.46331	0.783015	0.44554	0.563955	0.0317649	Not Detected	Not Detected	0.0317649
zeaxanthin dipalmitate	xanthophylls	C72H116O4	0.325749	Not Detected	Not Detected	0.325749	Not Detected	Not Detected	Not Detected	/
violaxanthin-myristate-caprate	xanthophylls	C64H100O6	0.331487	0.444836	0.148735	0.308352	Not Detected	Not Detected	Not Detected	/
violaxanthin dimyristate	xanthophylls	C68H108O6	0.275371	0.390735	0.241264	0.302457	Not Detected	Not Detected	Not Detected	/
zeaxanthin-laurate-palmitate	xanthophylls	C68H108O4	0.525557	0.272102	0.0298601	0.27584	Not Detected	Not Detected	Not Detected	/
antheraxanthin dipalmitate	xanthophylls	C72H115O5	0.1579	0.367126	0.291387	0.272138	Not Detected	Not Detected	Not Detected	/
neochrome palmitate	xanthophylls	C56H86O5	0.142968	0.199988	0.157159	0.166705	Not Detected	Not Detected	Not Detected	/
zeaxanthin-myristate-palmitate	xanthophylls	C70H112O4	0.296145	0.154186	0.0206058	0.156979	Not Detected	Not Detected	Not Detected	/
rubixanthin palmitate	xanthophylls	C56H86O2	0.143429	0.159908	Not Detected	0.151668	Not Detected	Not Detected	Not Detected	/
lutein distearate	xanthophylls	C76H124O4	0.135483	0.174063	0.0648159	0.124787	Not Detected	Not Detected	Not Detected	/
γ-carotene	carotenes	C40H56	0.115552	Not Detected	Not Detected	0.115552	Not Detected	Not Detected	Not Detected	/
β-cryptoxanthin myristate	xanthophylls	C54H82O2	0.156756	0.0710806	Not Detected	0.113918	Not Detected	Not Detected	Not Detected	/
violaxanthin-myristate-palmitate	xanthophylls	C70H112O6	0.0847957	0.115917	0.0943757	0.0983627	Not Detected	Not Detected	Not Detected	/
lutein dilaurate	xanthophylls	C64H101O4	0.114968	0.107561	0.0544786	0.0923357	Not Detected	Not Detected	Not Detected	/
β-cryptoxanthin palmitate	xanthophylls	C56H86O2	0.120499	0.0969611	0.0400658	0.0858418	Not Detected	Not Detected	Not Detected	/
violaxanthin dipalmitate	xanthophylls	C72H116O6	Not Detected	0.0714018	Not Detected	0.0714018	Not Detected	Not Detected	Not Detected	/
violaxanthin laurate	xanthophylls	C52H80O6	Not Detected	0.0968542	0.0458392	0.0713467	Not Detected	Not Detected	Not Detected	/
violaxanthin dilaurate	xanthophylls	C64H101O6	0.05629	0.0794002	0.0423148	0.059335	Not Detected	Not Detected	Not Detected	/
zeaxanthin-laurate-myristate	xanthophylls	C66H105O4	0.0757672	0.0386278	Not Detected	0.0571975	Not Detected	Not Detected	Not Detected	/
lutein caprate	xanthophylls	C50H74O3	0.0579283	0.0736418	0.0324142	0.0546614	0.00832642	0.00922876	Not Detected	0.00877759
violaxanthin dibutyrate	xanthophylls	C48H68O6	0.0371491	0.0479619	0.0688392	0.0513167	0.0170002	0.00754495	0.00969566	0.0114136
rubixanthin laurate	xanthophylls	C52H78O2	0.0429283	0.0174715	Not Detected	0.0301999	Not Detected	Not Detected	Not Detected	/
β-cryptoxanthin laurate	xanthophylls	C52H78O2	0.033826	0.0145332	Not Detected	0.0241796	Not Detected	Not Detected	Not Detected	/
lutein oleate	xanthophylls	C58H88O3	0.0117226	0.0220251	0.0145178	0.0160885	0.00578386	Not Detected	Not Detected	0.00578386
zeaxanthin-palmitate-stearate	xanthophylls	C74H120O4	0.0189889	0.0126953	Not Detected	0.0158421	Not Detected	Not Detected	Not Detected	/
8'-apo-beta-carotenal	xanthophylls	C30H40O	0.0159554	0.0101905	Not Detected	0.013073	Not Detected	Not Detected	Not Detected	/
lutein dioleate	xanthophylls	C76H120O4	Not Detected	Not Detected	0.0116428	0.0116428	Not Detected	Not Detected	Not Detected	/
echinenone	xanthophylls	C40H54O	0.0114128	0.00869166	0.00152354	0.00720932	Not Detected	Not Detected	Not Detected	/
canthaxanthin	xanthophylls	C40H52O2	0.000326141	Not Detected	Not Detected	0.000326141	Not Detected	Not Detected	Not Detected	/

## Sheet: Table S2
Supplementary table 2 Summary of BRS data
	Reads_Num	Reads_Base(nt)	Q10(%)	Q20(%)	Q30(%)	GC_Bases(%)
Yellow_pool	41306650	6195997500	0.99998	0.98112	0.944676	0.4276
White1_pool	41322008	6198301200	0.999983	0.981437	0.946141	0.4313
Red_pool	42086308	6312946200	0.999983	0.981148	0.945596	0.4309
White2_pool	42257438	6338615700	0.999979	0.980709	0.944488	0.429

## Sheet: Table S3
Supplementary table 3 The BSR results of tomato white color
Populations	chr	starts	stops	peakmax	height
BF*HG16	SL4.0ch03	3383792	6971381	66902387	0.281354
BF*HG16	SL4.0ch09	66279679	66284603	66283978	0.102308
BF*HG16	SL4.0ch09	66902387	66915706	66902405	0.281006
BF*HG16	SL4.0ch11	52978202	52998467	52997938	0.264294
BF*ZYF	SL4.0ch03	0	1425691	1360235	0.207404
BF*ZYF	SL4.0ch03	3665098	6832118	3901821	1.15107
BF*ZYF	SL4.0ch09	66045474	66186983	66139092	0.257621

## Sheet: Table S4
Supplementary table 4 The assosiation between the SNP maker and fruit flesh color phenotype
Code	Populations	4312942	4485072	Phenotype
XT-3-30	XT-3	2	2	/
XT-3-01	XT-3	1	1	White
XT-3-02	XT-3	1	1	White
XT-3-03	XT-3	1	1	White
XT-3-04	XT-3	2	2	White
XT-3-06	XT-3	0	1	White
XT-3-07	XT-3	1	1	White
XT-3-10	XT-3	0	0	White
XT-3-11	XT-3	2	2	White
XT-3-12	XT-3	2	2	White
XT-3-13	XT-3	1	1	White
XT-3-14	XT-3	2	2	White
XT-3-15	XT-3	0	0	White
XT-3-18	XT-3	0	0	White
XT-3-19	XT-3	1	1	White
XT-3-20	XT-3	1	1	White
XT-3-21	XT-3	2	2	White
XT-3-22	XT-3	0	0	White
XT-3-23	XT-3	2	2	White
XT-3-26	XT-3	1	1	White
XT-3-28	XT-3	0	0	White
XT-3-29	XT-3	1	1	White
XT-3-31	XT-3	2	2	White
XT-3-32	XT-3	/	1	White
XT-3-33	XT-3	/	/	White
XT-3-34	XT-3	2	1	White
XT-3-35	XT-3	0	0	White
XT-3-37	XT-3	0	0	White
XT-3-38	XT-3	2	2	White
XT-3-41	XT-3	1	1	White
XT-3-42	XT-3	1	1	White
XT-3-43	XT-3	1	1	White
XT-3-45	XT-3	1	1	White
XT-3-46	XT-3	1	0	White
XT-3-47	XT-3	1	1	White
XT-3-48	XT-3	0	0	White
XT-3-49	XT-3	2	2	White
XT-3-05	XT-3	1	1	Yellow
XT-3-09	XT-3	0	0	Yellow
XT-3-16	XT-3	0	0	Yellow
XT-3-17	XT-3	0	0	Yellow
XT-3-24	XT-3	1	1	Yellow
XT-3-25	XT-3	2	2	Yellow
XT-3-27	XT-3	2	2	Yellow
XT-3-36	XT-3	1	1	Yellow
XT-3-39	XT-3	1	1	Yellow
XT-3-40	XT-3	1	1	Yellow
XT-3-44	XT-3	1	1	Yellow
XT-3-50	XT-3	2	2	Yellow
XT-3-08	XT-3	0	0
XT-4-01	XT-4	2	2	White
XT-4-02	XT-4	1	1	White
XT-4-03	XT-4	1	1	White
XT-4-05	XT-4	2	1	White
XT-4-06	XT-4	2	2	White
XT-4-07	XT-4	1	1	White
XT-4-09	XT-4	2	2	White
XT-4-10	XT-4	0	0	White
XT-4-11	XT-4	1	1	White
XT-4-12	XT-4	2	2	White
XT-4-13	XT-4	1	1	White
XT-4-14	XT-4	2	2	White
XT-4-16	XT-4	0	1	White
XT-4-17	XT-4	0	0	White
XT-4-19	XT-4	2	2	White
XT-4-20	XT-4	1	1	White
XT-4-21	XT-4	/	/	White
XT-4-23	XT-4	1	1	White
XT-4-24	XT-4	1	1	White
XT-4-25	XT-4	0	0	White
XT-4-28	XT-4	2	2	White
XT-4-29	XT-4	/	1	White
XT-4-30	XT-4	2	2	White
XT-4-32	XT-4	1	1	White
XT-4-33	XT-4	0	0	White
XT-4-34	XT-4	2	2	White
XT-4-35	XT-4	0	0	White
XT-4-36	XT-4	/	2	White
XT-4-38	XT-4	1	1	White
XT-4-39	XT-4	0	0	White
XT-4-40	XT-4	1	1	White
XT-4-41	XT-4	2	2	White
XT-4-42	XT-4	2	2	White
XT-4-43	XT-4	1	1	White
XT-4-44	XT-4	0	0	White
XT-4-46	XT-4	1	1	White
XT-4-47	XT-4	1	1	White
XT-4-49	XT-4	1	1	White
XT-4-50	XT-4	1	1	White
XT-4-04	XT-4	0	0	Yellow
XT-4-08	XT-4	1	1	Yellow
XT-4-15	XT-4	1	1	Yellow
XT-4-18	XT-4	1	1	Yellow
XT-4-22	XT-4	1	1	Yellow
XT-4-26	XT-4	1	1	Yellow
XT-4-27	XT-4	1	1	Yellow
XT-4-31	XT-4	1	1	Yellow
XT-4-37	XT-4	0	0	Yellow
XT-4-45	XT-4	1	1	Yellow
XT-4-48	XT-4	2	2	Yellow
XT-5-02	XT-5	1	1	White
XT-5-04	XT-5	/	1	White
XT-5-05	XT-5	1	1	White
XT-5-06	XT-5	1	1	White
XT-5-07	XT-5	1	1	White
XT-5-08	XT-5	1	1	White
XT-5-12	XT-5	1	1	White
XT-5-16	XT-5	1	1	White
XT-5-17	XT-5	1	1	White
XT-5-19	XT-5	1	1	White
XT-5-20	XT-5	0	1	White
XT-5-21	XT-5	1	1	White
XT-5-22	XT-5	1	1	White
XT-5-24	XT-5	0	0	White
XT-5-26	XT-5	0	0	White
XT-5-28	XT-5	1	1	White
XT-5-29	XT-5	1	1	White
XT-5-31	XT-5	0	0	White
XT-5-32	XT-5	0	0	White
XT-5-33	XT-5	1	1	White
XT-5-36	XT-5	/	/	White
XT-5-39	XT-5	1	1	White
XT-5-40	XT-5	1	1	White
XT-5-41	XT-5	1	1	White
XT-5-43	XT-5	1	1	White
XT-5-44	XT-5	/	/	White
XT-5-45	XT-5	0	0	White
XT-5-46	XT-5	0	0	White
XT-5-47	XT-5	1	/	White
XT-5-48	XT-5	1	1	White
XT-5-49	XT-5	1	1	White
XT-5-01	XT-5	2	2	Yellow
XT-5-03	XT-5	2	2	Yellow
XT-5-09	XT-5	2	2	Yellow
XT-5-10	XT-5	2	2	Yellow
XT-5-11	XT-5	2	2	Yellow
XT-5-13	XT-5	2	2	Yellow
XT-5-14	XT-5	2	2	Yellow
XT-5-15	XT-5	2	2	Yellow
XT-5-23	XT-5	2	2	Yellow
XT-5-25	XT-5	2	2	Yellow
XT-5-27	XT-5	2	2	Yellow
XT-5-30	XT-5	2	2	Yellow
XT-5-34	XT-5	2	2	Yellow
XT-5-35	XT-5	2	2	Yellow
XT-5-37	XT-5	2	2	Yellow
XT-5-38	XT-5	2	2	Yellow
XT-5-18	XT-5	1	1	/
XT-5-42	XT-5	1	1	/
XT-5-50	XT-5	0	/	/
XT-6-01	XT-6	1	1	White
XT-6-02	XT-6	1	1	White
XT-6-05	XT-6	0	0	White
XT-6-06	XT-6	0	0	White
XT-6-09	XT-6	0	0	White
XT-6-11	XT-6	1	1	White
XT-6-12	XT-6	1	1	White
XT-6-13	XT-6	1	1	White
XT-6-14	XT-6	0	0	White
XT-6-15	XT-6	1	1	White
XT-6-16	XT-6	1	1	White
XT-6-17	XT-6	1	1	White
XT-6-18	XT-6	0	0	White
XT-6-19	XT-6	1	1	White
XT-6-20	XT-6	1	1	White
XT-6-21	XT-6	1	1	White
XT-6-22	XT-6	1	2	White
XT-6-23	XT-6	1	1	White
XT-6-24	XT-6	0	0	White
XT-6-26	XT-6	1	1	White
XT-6-27	XT-6	1	1	White
XT-6-28	XT-6	1	1	White
XT-6-03	XT-6	/	/	Yellow
XT-6-04	XT-6	2	2	Yellow
XT-6-07	XT-6	2	2	Yellow
XT-6-10	XT-6	2	2	Yellow
XT-6-29	XT-6	1	1	Yellow
XT-6-30	XT-6	1	1	Yellow
XT-6-08	XT-6	2	2	/
XT-6-25	XT-6	/	/	/
XT-44-11	XT-44	1	2	Red
XT-44-12	XT-44	1	1	Red
XT-44-14	XT-44	1	1	Red
XT-44-21	XT-44	1	1	Red
XT-44-23	XT-44	1	1	Red
XT-44-25	XT-44	2	2	Red
XT-44-27	XT-44	2	2	Red
XT-44-31	XT-44	0	0	Red
XT-44-34	XT-44	2	2	Red
XT-44-38	XT-44	1	2	Red
XT-44-4	XT-44	/	/	Red
XT-44-1	XT-44	/	/	White
XT-44-10	XT-44	1	1	White
XT-44-13	XT-44	1	/	White
XT-44-15	XT-44	1	1	White
XT-44-16	XT-44	2	2	White
XT-44-17	XT-44	2	2	White
XT-44-18	XT-44	0	0	White
XT-44-19	XT-44	1	/	White
XT-44-2	XT-44	1	1	White
XT-44-20	XT-44	1	1	White
XT-44-22	XT-44	1	1	White
XT-44-24	XT-44	2	2	White
XT-44-26	XT-44	1	1	White
XT-44-28	XT-44	0	0	White
XT-44-29	XT-44	1	1	White
XT-44-3	XT-44	2	2	White
XT-44-30	XT-44	0	0	White
XT-44-32	XT-44	1	1	White
XT-44-33	XT-44	1	1	White
XT-44-35	XT-44	0	0	White
XT-44-36	XT-44	2	2	White
XT-44-37	XT-44	1	1	White
XT-44-5	XT-44	2	2	White
XT-44-6	XT-44	0	0	White
XT-44-7	XT-44	/	/	White
XT-44-8	XT-44	0	0	White
XT-44-9	XT-44	2	2	White
XT-52-11	XT-52	1	1	Red
XT-52-12	XT-52	2	2	Red
XT-52-13	XT-52	/	/	Red
XT-52-17	XT-52	1	1	Red
XT-52-18	XT-52	1	/	Red
XT-52-2	XT-52	2	2	Red
XT-52-21	XT-52	1	1	Red
XT-52-24	XT-52	2	2	Red
XT-52-26	XT-52	1	1	Red
XT-52-31	XT-52	0	1	Red
XT-52-33	XT-52	2	/	Red
XT-52-40	XT-52	0	/	Red
XT-52-8	XT-52	0	0	Red
XT-52-1	XT-52	2	/	White
XT-52-10	XT-52	0	0	White
XT-52-14	XT-52	1	1	White
XT-52-15	XT-52	/	/	White
XT-52-16	XT-52	2	2	White
XT-52-19	XT-52	1	/	White
XT-52-20	XT-52	2	2	White
XT-52-22	XT-52	/	/	White
XT-52-23	XT-52	1	1	White
XT-52-25	XT-52	0	0	White
XT-52-27	XT-52	2	2	White
XT-52-28	XT-52	1	/	White
XT-52-29	XT-52	0	0	White
XT-52-3	XT-52	1	1	White
XT-52-30	XT-52	1	2	White
XT-52-32	XT-52	1	1	White
XT-52-34	XT-52	/	/	White
XT-52-35	XT-52	0	0	White
XT-52-36	XT-52	0	/	White
XT-52-37	XT-52	1	1	White
XT-52-38	XT-52	2	2	White
XT-52-39	XT-52	2	2	White
XT-52-4	XT-52	1	1	White
XT-52-5	XT-52	1	1	White
XT-52-6	XT-52	2	2	White
XT-52-7	XT-52	1	1	White
XT-52-9	XT-52	0	1	White
XT-53-13	XT-53	1	1	Red
XT-53-14	XT-53	0	1	Red
XT-53-2	XT-53	0	0	Red
XT-53-30	XT-53	1	1	Red
XT-53-32	XT-53	1	1	Red
XT-53-36	XT-53	2	2	Red
XT-53-38	XT-53	2	2	Red
XT-53-6	XT-53	1	1	Red
XT-53-8	XT-53	1	2	Red
XT-53-1	XT-53	1	1	White
XT-53-10	XT-53	0	0	White
XT-53-11	XT-53	1	1	White
XT-53-12	XT-53	1	1	White
XT-53-15	XT-53	0	0	White
XT-53-16	XT-53	1	1	White
XT-53-17	XT-53	0	0	White
XT-53-18	XT-53	1	1	White
XT-53-19	XT-53	1	1	White
XT-53-20	XT-53	1	1	White
XT-53-21	XT-53	1	1	White
XT-53-22	XT-53	1	1	White
XT-53-23	XT-53	0	0	White
XT-53-24	XT-53	1	1	White
XT-53-25	XT-53	1	1	White
XT-53-26	XT-53	0	0	White
XT-53-27	XT-53	1	1	White
XT-53-28	XT-53	1	1	White
XT-53-29	XT-53	1	1	White
XT-53-3	XT-53	/	/	White
XT-53-31	XT-53	1	1	White
XT-53-33	XT-53	1	1	White
XT-53-34	XT-53	1	1	White
XT-53-35	XT-53	1	1	White
XT-53-37	XT-53	0	0	White
XT-53-39	XT-53	/	/	White
XT-53-4	XT-53	/	/	White
XT-53-40	XT-53	/	/	White
XT-53-5	XT-53	1	1	White
XT-53-7	XT-53	0	0	White
XT-53-9	XT-53	2	2	White
XT-54-16	XT-54	2	2	Red
XT-54-18	XT-54	2	2	Red
XT-54-19	XT-54	2	2	Red
XT-54-22	XT-54	2	2	Red
XT-54-23	XT-54	2	2	Red
XT-54-3	XT-54	2	2	Red
XT-54-30	XT-54	2	2	Red
XT-54-31	XT-54	2	2	Red
XT-54-33	XT-54	2	2	Red
XT-54-34	XT-54	2	2	Red
XT-54-4	XT-54	2	1	Red
XT-54-7	XT-54	1	1	Red
XT-54-1	XT-54	1	1	White
XT-54-10	XT-54	1	1	White
XT-54-11	XT-54	1	1	White
XT-54-12	XT-54	1	1	White
XT-54-13	XT-54	1	2	White
XT-54-14	XT-54	0	0	White
XT-54-15	XT-54	1	2	White
XT-54-17	XT-54	1	1	White
XT-54-2	XT-54	0	1	White
XT-54-20	XT-54	1	1	White
XT-54-21	XT-54	1	1	White
XT-54-24	XT-54	0	0	White
XT-54-25	XT-54	0	0	White
XT-54-26	XT-54	1	1	White
XT-54-27	XT-54	1	1	White
XT-54-28	XT-54	1	1	White
XT-54-29	XT-54	1	1	White
XT-54-32	XT-54	1	1	White
XT-54-35	XT-54	1	1	White
XT-54-36	XT-54	1	1	White
XT-54-37	XT-54	1	1	White
XT-54-38	XT-54	1	1	White
XT-54-39	XT-54	1	1	White
XT-54-40	XT-54	/	/	White
XT-54-5	XT-54	0	0	White
XT-54-6	XT-54	1	1	White
XT-54-8	XT-54	1	1	White
XT-54-9	XT-54	0	0	White
XT-56-14	XT-56	2	2	Red
XT-56-18	XT-56	2	2	Red
XT-56-21	XT-56	2	2	Red
XT-56-22	XT-56	2	2	Red
XT-56-24	XT-56	2	2	Red
XT-56-26	XT-56	2	2	Red
XT-56-35	XT-56	/	2	Red
XT-56-4	XT-56	2	2	Red
XT-56-7	XT-56	2	2	Red
XT-56-1	XT-56	1	1	White
XT-56-10	XT-56	1	1	White
XT-56-11	XT-56	1	1	White
XT-56-12	XT-56	1	1	White
XT-56-13	XT-56	0	0	White
XT-56-15	XT-56	0	0	White
XT-56-16	XT-56	0	0	White
XT-56-17	XT-56	0	0	White
XT-56-19	XT-56	1	1	White
XT-56-2	XT-56	1	1	White
XT-56-20	XT-56	1	1	White
XT-56-23	XT-56	1	1	White
XT-56-25	XT-56	1	1	White
XT-56-27	XT-56	2	2	White
XT-56-28	XT-56	1	1	White
XT-56-29	XT-56	1	1	White
XT-56-3	XT-56	1	1	White
XT-56-30	XT-56	0	0	White
XT-56-31	XT-56	1	1	White
XT-56-32	XT-56	1	1	White
XT-56-33	XT-56	1	1	White
XT-56-34	XT-56	0	0	White
XT-56-36	XT-56	1	1	White
XT-56-37	XT-56	0	0	White
XT-56-38	XT-56	0	0	White
XT-56-39	XT-56	/	/	White
XT-56-40	XT-56	/	/	White
XT-56-5	XT-56	0	0	White
XT-56-6	XT-56	1	1	White
XT-56-8	XT-56	1	1	White
XT-56-9	XT-56	0	0	White
XT-58-10	XT-58	2	2	Red
XT-58-13	XT-58	2	2	Red
XT-58-16	XT-58	2	2	Red
XT-58-17	XT-58	/	2	Red
XT-58-18	XT-58	2	2	Red
XT-58-27	XT-58	/	/	Red
XT-58-38	XT-58	/	/	Red
XT-58-4	XT-58	2	2	Red
XT-58-1	XT-58	1	1	White
XT-58-11	XT-58	1	1	White
XT-58-12	XT-58	1	1	White
XT-58-14	XT-58	0	0	White
XT-58-15	XT-58	0	0	White
XT-58-19	XT-58	/	/	White
XT-58-2	XT-58	1	1	White
XT-58-20	XT-58	1	1	White
XT-58-21	XT-58	0	0	White
XT-58-22	XT-58	1	1	White
XT-58-23	XT-58	/	/	White
XT-58-24	XT-58	/	/	White
XT-58-25	XT-58	1	1	White
XT-58-26	XT-58	1	1	White
XT-58-28	XT-58	/	/	White
XT-58-29	XT-58	1	/	White
XT-58-3	XT-58	1	1	White
XT-58-30	XT-58	1	1	White
XT-58-31	XT-58	1	1	White
XT-58-32	XT-58	1	1	White
XT-58-33	XT-58	0	0	White
XT-58-34	XT-58	1	1	White
XT-58-35	XT-58	1	1	White
XT-58-36	XT-58	0	1	White
XT-58-37	XT-58	1	1	White
XT-58-39	XT-58	1	1	White
XT-58-40	XT-58	/	/	White
XT-58-5	XT-58	1	1	White
XT-58-6	XT-58	1	1	White
XT-58-7	XT-58	1	1	White
XT-58-8	XT-58	1	1	White
XT-58-9	XT-58	1	1	White

## Sheet: Table S5
Supplementary table 5 KASP primers used for genetic mapping in this study
Chromosome	Physical position(bp)	Primer_AlleleFAM	Primer_AlleleHEX	Primer_Common	AlleleFAM	AlleleHEX
SL4.0ch03	4285980	GAAGGTGACCAAGTTCATGCTACACCTGCATTACAAGAGCAGCACT	GAAGGTCGGAGTCAACGGATTACACCTGCATTACAAGAGCAGCACG	:ACCAGCCTTCACGGCATACAAGGT	T	G
SL4.0ch04	4312942	GAAGGTGACCAAGTTCATGCTATGGATCGCTCCAGAGAGCGAAT	GAAGGTCGGAGTCAACGGATTATGGATCGCTCCAGAGAGCGAAA	GGTGCATAAGTAGTCCCAGAAGTGT	T	A
SL4.0ch05	4485072	GAAGGTGACCAAGTTCATGCTTACATATTGATAGGCCGGCGGTA	GAAGGTCGGAGTCAACGGATTTACATATTGATAGGCCGGCGGTG	CAGTAGTCTTCAACGTCAGTTTTCC	A	G
SL4.0ch06	4877012	GAAGGTGACCAAGTTCATGCTTTCGACTGGAAGTCTGGAACTTA	GAAGGTCGGAGTCAACGGATTTTCGACTGGAAGTCTGGAACTTT	TACCTACTACCCCTAGCAG	A	T
SL4.0ch07	6831533	GAAGGTGACCAAGTTCATGCTTAGATGCTAATGATCCGACATCC	GAAGGTCGGAGTCAACGGATTTAGATGCTAATGATCCGACATCT	CTTGTAAACGCTGTGAGTTTCAGA	C	T

## Sheet: Table S6
Supplementary table 6 Primers used for RT-qPCR and detection of the deletion
Primer name	Forward primer sequence 5'-3'	Reverse primer sequence 5'-3'
actin	CCTCAGCACATTCCAGCAG	CCACCAAACTTCTCCATCCC
PSY-qRT-PCR	TCCATCTGGAGAACGGACGA	TGCTTCACTCAACAAGCCCA
Solyc03g031870-qRT-PCR	TGTCCAAATCCTCACGGGC	CACGCAAGCACAACAAGAGG
Primmer_SV	ACATGGAGCCAAACCTACGA	TGCCAACACTGAAACCTACA

## Sheet: Table S6_7
Supplementary table 7 The resequencing data of 4906 bp absence using tomato germplasms with different colors
Name	chromosome	Start	end	coverage	depth	color
XT_54	SL4.0ch03	4238459	4243366	0.0002038	0.0917057	White
ET122	SL4.0ch03	4238459	4243366	0.964948	4.64642	Orange
XT2111	SL4.0ch03	4238459	4243366	0.988588	13.817	Orange
XT2115	SL4.0ch03	4238459	4243366	0.984512	9.0483	Orange
XT2117	SL4.0ch03	4238459	4243366	1	12.472	Orange
XT361	SL4.0ch03	4238459	4243366	0.976972	5.28836	Orange
ET108	SL4.0ch03	4238459	4243366	0.904626	6.02201	Pink
EXT320	SL4.0ch03	4238459	4243366	0.929489	4.64642	Pink
XT_2308	SL4.0ch03	4238459	4243366	0.925005	7.0002	Pink
XT2106	SL4.0ch03	4238459	4243366	1	12.3191	Pink
XT2108	SL4.0ch03	4238459	4243366	0.99837	12.4414	Pink
XT2109	SL4.0ch03	4238459	4243366	1	11.7383	Pink
XT2112	SL4.0ch03	4238459	4243366	1	15.8957	Pink
XT2114	SL4.0ch03	4238459	4243366	0.987569	8.74261	Pink
XT2102	SL4.0ch03	4238459	4243366	0.999185	13.9087	Brown
XT2118	SL4.0ch03	4238459	4243366	0.994905	7.70328	Red
XT352	SL4.0ch03	4238459	4243366	0.987569	6.23599	Red
XT_2302	SL4.0ch03	4238459	4243366	0.985327	6.4194	Yellow
XT_46	SL4.0ch03	4238459	4243366	0.987773	7.64214	Yellow
XT2105	SL4.0ch03	4238459	4243366	1	9.96536	Yellow
XT350	SL4.0ch03	4238459	4243366	0.968616	4.61585	Yellow
XT351	SL4.0ch03	4238459	4243366	0.958427	5.62462	Yellow
XT378	SL4.0ch03	4238459	4243366	0.963725	4.82983	Yellow
EXT301	SL4.0ch03	4238459	4243366	0.991441	5.22723	Yellow
EXT311	SL4.0ch03	4238459	4243366	0.993683	5.86917	Green
XT_2304	SL4.0ch03	4238459	4243366	0.957204	6.35826	Green
XT_2306	SL4.0ch03	4238459	4243366	0.988792	7.61158	Green
XT2103	SL4.0ch03	4238459	4243366	1	13.4502	Green
